# Supplementary material for: Effects of Risk and Time Preferences on Diet Quality: Empirical Evidence from Rural Madagascar
Source: Foods. 2024 Oct 2;13(19):3147. doi: 10.3390/foods13193147 (PMC11476199; doi:10.3390/foods13193147)
Supplement: Supplementary file 1 [file foods-13-03147-s001.zip]

Archive with 2 entries (2 files):
- 20241001 foods-3191272 supplementary tables_edited submitted.pdf
- 20241001 Supplementary Data submitted.csv
