# Supplementary material for: Effects of Risk and Time Preferences on Diet Quality: Empirical Evidence from Rural Madagascar
Source: Foods. 2024 Oct 2;13(19):3147. doi: 10.3390/foods13193147 (PMC11476199; doi:10.3390/foods13193147)
Supplement: Supplementary file 1 [file foods-13-03147-s001.zip › 20241001 Supplementary Data submitted.csv]

interview__key	hhid	HDDS	HDDS_category	sex_res	age_res	schooling_res	risk_averse	patience	HH_type	hh_total	mkt_visits	lnexp_1m	off_farm	land_size	TLU	con_qus_res	percent_child5	percent_elderly	ln_assets
00-12-18-86	150	5	low	M	48	6	risk averse	patient	Male headed	7	at least once a month	12.264813	Yes	.07	2.8800001	yes	0	0	10.165852
01-08-36-58	399	4	low	M	47	5	risk taking	moderately patient	Male headed	6	at least once a month	12.549308	Yes	.37439999	0	yes	0	0	10.463103
01-29-90-94	267	7	high	F	45	0	risk averse	mildly patient/impatient	Male headed	7	everyday	12.428416	Yes	.15959999	1.7	no	.14285715	0	10.465957
01-59-21-24	408	7	high	M	45	15	risk taking	mildly patient/impatient	Male headed	5	at least once a week	13.382109	Yes	1.495	4.1900001	yes	.2	0	13.944344
01-78-67-56	490	7	high	F	68	0	risk averse	patient	Male headed	8	at least once a month	12.888917	Yes	1.4657	5.2600002	no	0	.375	13.961773
01-82-88-45	323	6	medium	M	50	6	risk averse	patient	Male headed	6	everyday	12.948486	Yes	.173555	.83999997	yes	0	0	12.072541
01-92-03-40	253	6	medium	M	33	9	risk taking	moderately patient	Male headed	4	everyday	11.943018	Yes	.69620097	.47999999	yes	.25	0	12.138864
02-05-51-03	126	7	high	M	61	7	risk taking	moderately patient	Male headed	11	at least once a week	12.765403	Yes	1.2454001	6.6199999	yes	.18181819	0	11.751943
02-12-25-12	112	8	high	F	68	3	risk averse	patient	Male headed	3	everyday	12.225875	Yes	.2225	0	no	0	.66666669	10.434115
02-12-98-06	455	4	low	F	24	0	risk averse	moderately patient	Male headed	3	at least once a month	12.12432	Yes	.32949999	.16	no	.33333334	0	10.799576
02-24-78-19	553	5	low	F	26	9	risk taking	mildly patient/impatient	Male headed	4	at least once a week	11.947949	Yes	.33050001	2.02	no	0	0	13.420243
02-29-53-59	138	5	low	M	49	4	risk averse	patient	Male headed	7	everyday	12.268578	Yes	.18323	1.41	yes	.42857143	0	12.606525
02-30-08-67	368	5	low	M	47	10	risk averse	mildly patient/impatient	Male headed	2	at least once a week	12.013095	Yes	.16070001	.69999999	yes	0	0	11.612771
02-33-14-21	572	6	medium	M	52	4	risk taking	mildly patient/impatient	Male headed	8	at least once a week	12.806556	Yes	.52860004	5.5999999	yes	0	0	13.743478
02-35-03-89	559	5	low	M	50	3	risk taking	mildly patient/impatient	Male headed	6	at least once a week	12.291332	Yes	.1754	1.3199999	yes	.16666667	0	12.517227
02-54-75-30	208	5	low	F	71	2	risk taking	patient	Male headed	6	at least once a week	13.123363	No	1.6813	10.57	no	0	.33333334	15.748191
02-65-22-04	483	5	low	F	36	4	risk averse	patient	Male headed	7	at least once a month	11.878263	Yes	.30632001	1.7	no	.14285715	0	12.031719
02-87-60-40	242	6	medium	F	36	4	risk taking	patient	Male headed	5	at least once a month	12.050588	Yes	.2273	.30000001	no	0	0	10.668956
02-96-18-11	497	6	medium	F	29	4	risk averse	patient	Male headed	4	everyday	12.343223	Yes	.069799997	.90000004	no	0	0	10.878047
03-18-84-77	268	6	medium	M	52	4	risk taking	patient	Male headed	4	everyday	12.079375	Yes	.23460001	5.8200002	yes	0	0	12.723079
03-23-84-92	535	7	high	F	65	5	risk taking	patient	Female headed	7	at least once a week	12.623466	Yes	.79679996	3.7000003	no	.14285715	.14285715	14.59621
03-83-52-38	199	6	medium	F	39	5	risk averse	mildly patient/impatient	Male headed	5	at least once a week	12.426813	Yes	.41279998	1.4	no	.2	0	11.326596
04-02-64-93	29	5	low	F	40	7	risk averse	mildly patient/impatient	Male headed	5	at least once a week	12.826918	Yes	.114726	2.7	no	0	0	11.904967
04-06-65-00	49	5	low	F	48	3	risk averse	mildly patient/impatient	Male headed	3	everyday	13.220941	Yes	.14224899	2.3199999	no	0	0	11.8706
04-13-82-27	361	4	low	M	72	5	risk taking	patient	Male headed	3	at least once a week	12.481809	Yes	.1226	3.3499999	yes	0	.33333334	13.883169
04-35-71-29	565	4	low	M	57	14	risk taking	mildly patient/impatient	Male headed	2	everyday	12.305466	Yes	.1034	1.12	yes	0	0	12.225875
04-61-61-52	290	5	low	M	54	3	risk averse	mildly patient/impatient	Male headed	4	at least once a week	11.923445	Yes	.23775001	1.45	yes	0	0	11.461632
04-64-48-64	345	6	medium	F	58	2	risk taking	mildly patient/impatient	Female headed	1	at least once a month	11.739264	Yes	.078699999	0	no	0	0	9.8521938
05-02-47-76	26	4	low	F	32	5	risk taking	mildly patient/impatient	Male headed	6	at least once a week	12.675138	Yes	.078247003	2.29	no	.33333334	0	13.204865
05-02-92-20	1	6	medium	F	56	5	risk taking	patient	Male headed	2	everyday	12.696185	Yes	.089514002	.23999999	no	0	0	12.269048
05-03-88-74	405	6	medium	M	48	7	risk averse	moderately patient	Male headed	4	everyday	12.175097	No	2.8266001	5.4900002	yes	0	0	14.28988
05-14-40-29	173	5	low	M	58	1	risk taking	moderately patient	Male headed	8	everyday	12.854745	Yes	.58129996	1.7	yes	.125	0	13.083623
06-00-85-82	328	4	low	F	67	6	risk taking	moderately patient	Female headed	1	everyday	11.942107	No	.28898999	0	no	0	1	10.819778
06-04-80-95	229	5	low	F	29	5	risk averse	moderately patient	Male headed	5	everyday	12.016726	Yes	.22279999	.44	no	0	0	11.688558
06-24-91-54	113	5	low	F	15	3	risk averse	patient	Female headed	4	everyday	11.963364	Yes	.21280001	0	no	0	0	9.1049795
06-33-26-51	337	5	low	F	35	5	risk taking	moderately patient	Male headed	5	at least once a month	12.999608	Yes	.27869999	1	no	.2	0	12.528156
06-66-56-33	507	7	high	F	24	5	risk taking	moderately patient	Male headed	5	at least once a week	12.548243	Yes	.42488	1.5599999	no	.2	0	14.061589
06-73-22-96	307	6	medium	M	39	4	risk averse	mildly patient/impatient	Male headed	5	everyday	12.139399	Yes	.2185	1.76	yes	0	0	11.3679
06-93-20-17	247	5	low	F	27	5	risk averse	moderately patient	Male headed	5	everyday	12.348614	Yes	.4499	2	no	.2	0	12.796633
06-97-68-96	44	5	low	M	33	4	risk taking	mildly patient/impatient	Male headed	4	everyday	12.415928	Yes	.178003	1	yes	.5	0	11.362103
07-36-70-61	360	7	high	F	38	10	risk averse	moderately patient	Male headed	5	everyday	12.76683	Yes	.13891999	1.16	no	0	0	12.506177
07-38-58-83	43	6	medium	M	56	5	risk averse	moderately patient	Male headed	3	at least once a week	12.349307	Yes	.19834499	3.8400002	yes	0	0	12.570716
07-77-69-85	557	6	medium	M	67	4	risk averse	moderately patient	Male headed	4	at least once a month	12.493505	No	.83423007	7.9400001	yes	0	.25	14.910784
08-14-84-96	492	6	medium	M	51	0	risk taking	moderately patient	Male headed	3	at least once a month	11.628929	Yes	.04992	.39999998	yes	0	0	10.203592
08-30-21-98	25	7	high	F	42	3	risk averse	moderately patient	Male headed	5	everyday	12.619506	Yes	.2694	.60000002	yes	.2	0	12.007622
08-88-73-72	190	5	low	M	50	8	risk taking	patient	Male headed	4	at least once a week	12.444302	Yes	.6365	1.6800001	yes	0	0	11.759786
08-88-99-98	101	8	high	F	61	5	risk taking	moderately patient	Male headed	5	at least once a week	12.719495	Yes	.30897	4.0999999	no	0	0	14.22762
09-12-88-39	201	6	medium	F	29	4	risk averse	patient	Male headed	5	at least once a week	12.457998	Yes	.15896299	2.02	no	0	0	12.326076
09-22-20-83	424	6	medium	F	34	3	risk taking	mildly patient/impatient	Male headed	5	at least once a week	11.972247	Yes	.0801	.30000001	no	0	0	11.141862
09-34-35-29	42	4	low	F	35	8	risk averse	patient	Male headed	4	at least once a week	12.809022	Yes	.281533	2.76	no	0	0	13.514405
09-49-42-04	359	7	high	F	34	9	risk averse	moderately patient	Male headed	6	everyday	12.443514	Yes	.13185999	.31999999	no	.33333334	0	12.303653
09-63-03-54	94	7	high	F	72	4	risk averse	patient	Male headed	6	everyday	12.633625	Yes	.0977	.16	no	0	.33333334	12.216023
09-92-30-80	186	5	low	F	63	2	risk taking	patient	Male headed	4	everyday	12.412681	No	1.0474	3.4000001	no	0	.25	14.048208
10-15-38-04	227	5	low	M	78	10	risk taking	patient	Male headed	5	at least once a month	12.393382	No	.60040003	.19999999	yes	0	.40000001	11.141862
10-44-74-94	215	6	medium	M	37	8	risk taking	patient	Male headed	4	at least once a week	12.476863	Yes	1.3521	2.5500002	yes	.25	0	10.645425
10-57-14-50	314	5	low	M	71	6	risk taking	moderately patient	Male headed	3	at least once a month	12.330941	Yes	.30630001	.89999998	yes	0	.33333334	12.506177
10-76-96-96	63	4	low	M	61	5	risk taking	moderately patient	Male headed	3	everyday	12.783809	Yes	.59291899	2.4000001	yes	0	0	12.468437
10-78-91-37	40	4	low	F	49	5	risk averse	moderately patient	Female headed	2	at least once a week	11.974771	No	.11869999	2	no	0	0	10.373491
10-88-49-43	32	5	low	M	54	5	risk taking	patient	Male headed	2	at least once a week	12.616857	Yes	.208452	2.9200001	yes	0	0	12.850554
11-03-03-04	118	8	high	F	35	2	risk averse	patient	Male headed	4	everyday	12.147384	Yes	.26688001	4.1399999	no	0	0	11.141862
11-22-68-36	271	6	medium	M	39	7	risk taking	moderately patient	Male headed	4	at least once a month	11.481146	Yes	.42419997	2.72	yes	0	0	13.054085
11-23-77-36	90	4	low	M	68	11	risk taking	moderately patient	Male headed	2	at least once a week	12.498369	No	.42230001	8.0100002	yes	0	.5	15.208283
11-28-28-20	47	3	low	M	35	5	risk averse	moderately patient	Male headed	1	everyday	11.768343	Yes	2.9072001	0	no	0	0	11.225244
12-01-04-56	238	5	low	M	46	4	risk taking	moderately patient	Male headed	2	everyday	11.890951	Yes	.082499996	1.0999999	yes	0	0	11.522876
12-11-36-08	299	6	medium	M	30	0	risk taking	patient	Male headed	4	at least once a week	12.053853	Yes	1.0637	.60000002	yes	0	0	12.748397
12-17-87-79	338	6	medium	M	39	4	risk averse	patient	Male headed	6	at least once a month	12.16473	Yes	.252	0	yes	.33333334	0	10.878047
12-27-78-34	421	5	low	F	57	0	risk taking	patient	Male headed	5	everyday	12.477625	No	.13	2.7	no	0	.2	12.807652
12-75-21-06	515	5	low	M	62	4	risk averse	mildly patient/impatient	Male headed	4	at least once a month	12.267638	Yes	5.1597004	.75999999	yes	.25	0	11.957611
12-93-13-13	558	5	low	M	51	3	risk taking	mildly patient/impatient	Male headed	5	at least once a week	12.384637	Yes	.17379999	2.71	yes	.2	0	14.079412
13-31-59-37	60	4	low	M	51	3	risk averse	patient	Male headed	6	at least once a week	12.255339	Yes	.035213999	.41	yes	0	0	10.933107
13-35-22-28	459	5	low	F	59	4	risk averse	mildly patient/impatient	Male headed	2	at least once a month	12.353199	Yes	.52640003	8.6400003	no	0	0	13.853288
13-81-55-36	23	5	low	F	53	5	risk taking	patient	Male headed	5	at least once a week	12.923181	No	.24259001	3.51	no	0	0	14.240778
14-08-57-69	528	8	high	F	40	5	risk taking	moderately patient	Male headed	5	at least once a week	12.65683	Yes	.19745	4.3499999	no	0	0	12.47419
14-22-32-78	7	4	low	F	44	5	risk averse	moderately patient	Male headed	4	at least once a week	12.582623	Yes	.136785	1.4499999	no	0	0	11.964001
14-29-74-73	523	8	high	F	47	5	risk taking	moderately patient	Male headed	8	at least once a week	13.180444	Yes	.49052	11.08	no	0	0	14.409389
14-62-50-14	250	8	high	F	41	4	risk taking	patient	Female headed	7	everyday	13.041153	Yes	.3373	.16	yes	0	.14285715	11.100436
14-64-41-71	562	5	low	M	86	3	risk averse	mildly patient/impatient	Male headed	2	at least once a month	12.255339	No	.052300002	.71999997	yes	0	1	10.993731
14-65-58-45	423	6	medium	M	45	2	risk averse	mildly patient/impatient	Male headed	8	everyday	12.402872	Yes	.175533	1.7	yes	0	0	12.952761
14-73-50-15	109	8	high	F	31	9	risk taking	patient	Male headed	4	at least once a week	12.537173	Yes	.34408	.77999997	no	.25	0	11.887932
14-75-33-25	346	5	low	M	55	7	risk averse	mildly patient/impatient	Male headed	4	everyday	12.351471	Yes	.20310001	5.1199999	yes	0	0	12.511718
14-85-19-82	347	6	medium	F	73	6	risk taking	moderately patient	Male headed	2	at least once a week	12.437581	No	.23140001	5.1100001	no	0	1	13.654167
15-01-03-88	324	6	medium	M	36	7	risk taking	patient	Male headed	3	at least once a week	12.546466	Yes	.255	2.3000002	yes	0	0	13.122363
15-09-66-76	429	5	low	F	36	5	risk taking	moderately patient	Female headed	4	at least once a month	12.011273	Yes	.22209999	.39999998	no	.25	0	10.941996
15-10-43-77	563	5	low	M	28	4	risk taking	moderately patient	Male headed	5	at least once a month	11.77375	Yes	.023800001	.39999998	yes	.40000001	0	10.26813
15-19-23-36	88	6	medium	M	59	2	risk averse	patient	Male headed	5	at least once a week	12.814479	Yes	.15971	1.4	yes	0	0	11.211821
15-48-71-07	92	7	high	F	44	3	risk taking	moderately patient	Male headed	6	everyday	12.822609	Yes	.16848001	.28	no	.16666667	0	12.001506
16-10-86-29	246	6	medium	M	30	8	risk taking	mildly patient/impatient	Male headed	6	at least once a week	12.118334	Yes	.07	.5	yes	.16666667	0	9.9134378
16-18-02-15	64	6	medium	M	25	6	risk taking	moderately patient	Male headed	4	at least once a week	11.995352	Yes	.12209599	.35999998	yes	.5	0	9.4334841
16-81-55-62	406	6	medium	M	67	5	risk taking	mildly patient/impatient	Male headed	1	at least once a week	12.216517	No	1.4726	16.43	no	0	1	14.347315
16-90-83-66	560	5	low	M	55	4	risk averse	moderately patient	Male headed	9	at least once a week	12.634929	Yes	.23772	1.58	yes	.11111111	0	12.668233
17-08-30-36	27	6	medium	F	47	5	risk averse	patient	Male headed	5	at least once a week	12.712589	Yes	.056104995	2.4000001	no	0	0	11.703546
17-26-67-52	273	4	low	M	31	4	risk taking	moderately patient	Male headed	4	everyday	11.789951	Yes	.22570001	1.7	yes	0	0	14.114504
17-33-14-56	533	6	medium	F	19	5	risk taking	mildly patient/impatient	Male headed	4	everyday	11.892731	Yes	.23294	.039999999	no	.5	0	10.491274
17-61-73-84	439	5	low	M	51	5	risk averse	mildly patient/impatient	Male headed	5	at least once a month	12.559192	Yes	.31400001	1.41	yes	0	0	12.360937
18-03-19-48	140	5	low	F	55	2	risk averse	moderately patient	Female headed	5	at least once a month	12.402051	No	1.2032	2.1200001	no	0	.2	10.915089
18-48-91-02	252	4	low	F	52	5	risk taking	patient	Male headed	3	at least once a week	12.195518	Yes	.34229597	1.8599999	no	0	0	13.789166
18-65-15-32	484	4	low	F	40	0	risk averse	patient	Female headed	7	at least once a month	11.900906	Yes	.089999996	0	no	0	0	10.434115
18-78-46-65	79	5	low	F	56	2	risk averse	mildly patient/impatient	Female headed	5	at least once a month	11.904292	Yes	.1953	1.61	no	0	0	10.308952
19-30-80-18	192	5	low	F	47	4	risk averse	moderately patient	Male headed	6	at least once a week	13.293624	Yes	.23589	.98000002	no	0	0	12.775639
19-46-41-42	317	5	low	F	69	10	risk taking	moderately patient	Female headed	2	at least once a month	12.239508	Yes	.079999998	3.1200001	no	0	.5	13.678545
19-78-45-08	351	6	medium	F	46	6	risk taking	mildly patient/impatient	Male headed	10	everyday	12.745485	Yes	.52543002	6.21	no	.1	0	15.187706
19-92-05-86	261	7	high	M	68	3	risk taking	patient	Male headed	2	everyday	12.245294	Yes	.39269999	1.08	no	0	.5	13.091905
20-48-96-41	164	5	low	M	61	5	risk taking	moderately patient	Male headed	3	everyday	12.3454	Yes	.37379998	.75999999	yes	0	0	11.552146
20-59-23-90	356	7	high	F	47	9	risk taking	moderately patient	Male headed	4	everyday	12.393382	Yes	.076229997	3.3099999	no	0	0	11.835009
20-89-74-76	583	6	medium	M	55	5	risk taking	moderately patient	Male headed	2	everyday	11.641318	Yes	.2104	.30000001	no	0	0	11.05089
20-90-58-64	343	5	low	M	37	4	risk averse	mildly patient/impatient	Male headed	5	at least once a week	12.086726	Yes	.1446	.35999998	yes	.40000001	0	11.617286
20-99-95-85	491	6	medium	M	39	14	risk averse	moderately patient	Male headed	3	at least once a month	12.711684	Yes	.2771	5.0999999	yes	.33333334	0	13.781954
21-24-48-87	70	5	low	F	41	0	risk averse	moderately patient	Male headed	7	everyday	12.647226	Yes	.100869	.81999999	no	0	0	11.635143
21-28-73-71	14	7	high	F	39	5	risk taking	moderately patient	Male headed	6	at least once a week	12.735818	Yes	.227825	1	no	.16666667	0	13.075691
21-42-47-84	400	4	low	F	62	10	risk taking	moderately patient	Female headed	3	everyday	12.075964	Yes	.23390001	.90000004	no	0	0	11.84151
21-42-61-31	498	7	high	M	82	4	risk averse	moderately patient	Male headed	1	everyday	12.143665	No	2.1326201	.31999999	no	0	1	9.6803436
21-63-77-63	319	6	medium	M	74	11	risk taking	moderately patient	Male headed	3	at least once a week	13.022985	No	.95560002	6.9400001	yes	0	.66666669	14.811352
21-68-59-57	137	5	low	M	71	3	risk averse	mildly patient/impatient	Male headed	5	at least once a month	12.34844	Yes	.70480001	5.4200001	yes	.2	.2	13.116345
21-73-45-02	434	6	medium	M	38	0	risk taking	patient	Male headed	5	at least once a month	12.085599	Yes	.35549	0	yes	.2	0	10.714417
21-88-20-45	133	6	medium	M	33	4	risk taking	mildly patient/impatient	Male headed	6	at least once a month	12.467668	Yes	.14399999	3.6199999	yes	0	0	11.561716
21-97-18-42	41	8	high	M	35	10	risk taking	moderately patient	Male headed	5	at least once a week	12.781843	Yes	.16950601	1.01	yes	.40000001	0	13.485617
22-14-53-85	394	5	low	F	70	1	risk taking	moderately patient	Male headed	2	everyday	12.332705	Yes	.53047001	.39999998	no	0	1	12.445089
22-16-79-26	172	6	medium	M	30	11	risk taking	mildly patient/impatient	Male headed	4	everyday	12.764831	Yes	.38	.56999999	yes	0	0	12.911642
23-56-37-24	200	5	low	F	38	1	risk averse	moderately patient	Male headed	4	at least once a week	12.19804	Yes	.23909999	2.4199998	no	0	0	12.20106
23-59-46-99	214	3	low	F	44	1	risk taking	mildly patient/impatient	Male headed	4	at least once a week	13.357277	Yes	.70368099	.79999995	no	0	0	10.257659
23-73-60-59	353	8	high	F	51	10	risk taking	moderately patient	Male headed	3	everyday	13.047855	Yes	.23512	.39999998	no	0	0	13.184399
23-81-47-96	488	5	low	M	53	2	risk taking	patient	Male headed	1	at least once a month	11.953114	Yes	.90999997	.039999999	no	0	0	10.725468
23-81-61-83	412	6	medium	M	28	2	risk taking	mildly patient/impatient	Male headed	3	at least once a month	12.305466	Yes	.029999999	1.9699999	yes	.33333334	0	13.040068
24-13-65-93	183	6	medium	M	49	2	risk averse	mildly patient/impatient	Male headed	6	at least once a week	12.250567	Yes	.36559999	2.1199999	yes	0	0	10.571317
24-14-53-11	416	6	medium	M	53	3	risk averse	mildly patient/impatient	Male headed	5	at least once a month	12.682307	Yes	.44737998	4.4299998	yes	0	0	13.386265
24-35-15-62	104	7	high	F	39	4	risk taking	moderately patient	Male headed	6	at least once a week	12.723676	Yes	.21458001	4.2000003	no	0	0	11.891362
24-45-96-84	336	5	low	M	51	5	risk averse	patient	Male headed	5	at least once a month	12.171481	Yes	.11064799	.81999999	yes	0	0	9.5819035
24-68-25-77	157	5	low	F	52	8	risk averse	mildly patient/impatient	Male headed	3	at least once a month	12.307952	Yes	.28370002	3.1600001	no	0	0	12.533576
24-86-33-04	534	6	medium	F	51	2	risk taking	mildly patient/impatient	Male headed	5	everyday	13.227714	Yes	1.8183401	5.0100002	no	0	0	14.827475
24-86-82-17	61	5	low	M	50	3	risk taking	moderately patient	Male headed	5	at least once a week	12.416739	Yes	.61457998	.51999998	yes	.2	0	11.225244
24-95-73-97	438	6	medium	M	50	5	risk taking	moderately patient	Male headed	9	at least once a month	12.519788	Yes	.4267	1.5	yes	.11111111	0	11.338573
25-22-72-81	264	7	high	F	62	3	risk averse	mildly patient/impatient	Female headed	1	at least once a week	11.557899	No	.11450001	0	no	0	0	8.7795572
25-31-80-84	82	4	low	M	52	10	risk taking	moderately patient	Male headed	5	at least once a week	12.829333	Yes	.206929	3.23	yes	0	0	12.685408
25-32-19-98	51	6	medium	F	75	0	risk averse	mildly patient/impatient	Male headed	4	everyday	12.60619	Yes	.13962699	4.4000001	no	0	.5	11.931636
25-43-27-39	437	6	medium	M	35	3	risk taking	patient	Male headed	5	at least once a month	12.458775	Yes	.87577003	2.52	yes	.2	0	14.204168
25-43-51-08	548	6	medium	M	30	10	risk taking	mildly patient/impatient	Male headed	4	everyday	12.592694	Yes	.51051998	3.48	yes	0	0	15.538278
25-76-70-35	182	6	medium	F	37	5	risk taking	patient	Male headed	5	everyday	12.771386	No	.66149998	1.39	no	.2	0	11.407565
25-89-67-76	231	6	medium	F	57	1	risk taking	patient	Female headed	2	everyday	11.951309	Yes	.069512002	.77999997	no	0	0	10.985292
25-95-46-57	471	5	low	F	49	1	risk taking	moderately patient	Male headed	6	at least once a month	12.757368	Yes	1.7379	1.7	no	0	0	13.715691
26-04-96-12	180	5	low	M	47	3	risk averse	moderately patient	Male headed	3	at least once a week	12.828529	Yes	.1165	.16	yes	0	0	11.277204
26-62-05-69	119	8	high	F	43	6	risk taking	mildly patient/impatient	Male headed	4	at least once a month	11.905643	Yes	.10182001	.079999998	no	0	0	11.09741
26-90-56-46	449	4	low	F	41	3	risk averse	mildly patient/impatient	Female headed	10	everyday	12.504324	Yes	.73510003	.97000003	no	.30000001	.1	11.082143
27-24-23-52	577	6	medium	M	38	7	risk averse	mildly patient/impatient	Male headed	7	at least once a week	11.872696	Yes	.37360001	.89999998	yes	.42857143	0	11.373663
27-32-29-21	306	6	medium	M	57	6	risk taking	moderately patient	Male headed	6	at least once a month	12.461683	Yes	.24181999	.49000001	yes	.16666667	0	11.426278
27-60-09-56	177	5	low	M	73	5	risk taking	mildly patient/impatient	Male headed	3	everyday	11.960197	No	.18359999	.079999998	yes	0	.66666669	10.404263
27-72-26-90	75	4	low	F	25	4	risk averse	mildly patient/impatient	Male headed	3	at least once a month	11.835733	Yes	.1608	.079999998	no	0	0	12.287653
28-07-24-94	127	5	low	F	72	3	risk averse	mildly patient/impatient	Female headed	2	at least once a month	11.616385	Yes	.19840001	0	no	0	.5	10.1849
28-21-37-20	354	6	medium	F	72	4	risk taking	moderately patient	Male headed	2	everyday	11.933607	Yes	.14488	0	no	0	1	11.617286
28-27-13-03	226	5	low	M	36	8	risk taking	moderately patient	Male headed	1	at least once a month	11.619985	No	1.7882301	.79999995	no	0	0	12.211061
28-31-69-49	76	5	low	F	52	2	risk averse	patient	Male headed	4	at least once a month	12.427215	Yes	.36069998	2.98	no	0	.25	12.724867
28-47-58-02	284	6	medium	M	47	1	risk averse	moderately patient	Male headed	8	at least once a month	12.471126	Yes	.0275	.90000004	yes	0	0	11.089806
28-60-67-28	269	5	low	M	50	5	risk taking	patient	Male headed	3	everyday	12.152144	No	.1717	.56	yes	0	0	10.434115
28-63-65-47	197	6	medium	M	36	4	risk averse	patient	Male headed	6	everyday	13.398479	Yes	.387018	4.4000001	yes	.16666667	0	13.541732
29-02-24-67	286	5	low	M	39	0	risk taking	mildly patient/impatient	Male headed	5	at least once a month	12.288574	Yes	.027535999	.39999998	yes	.2	0	10.203592
29-14-66-83	527	7	high	M	50	5	risk taking	mildly patient/impatient	Male headed	3	everyday	12.088414	Yes	.80888999	2.98	yes	0	0	12.175613
29-16-79-59	582	7	high	F	26	14	risk averse	moderately patient	Male headed	4	everyday	12.556026	Yes	.2438	2.52	no	.25	0	12.354492
29-37-72-26	276	6	medium	M	52	3	risk averse	moderately patient	Male headed	5	everyday	11.798856	No	.27520001	2.7	no	0	0	13.937285
29-44-67-68	219	6	medium	F	29	9	risk averse	patient	Female headed	4	at least once a week	12.562697	Yes	.25877902	4.4000001	no	0	0	12.495004
30-01-89-20	288	5	low	M	46	0	risk taking	mildly patient/impatient	Male headed	3	at least once a month	12.116694	No	.1681	2.5799999	yes	0	0	12.524527
30-15-71-44	453	5	low	F	31	3	risk averse	moderately patient	Male headed	5	at least once a month	12.497622	Yes	.31	3.2	no	.2	0	12.392552
30-21-02-63	310	5	low	M	43	5	risk taking	mildly patient/impatient	Male headed	2	at least once a month	12.063932	Yes	.098449998	.039999999	no	0	0	10.976782
30-22-52-62	388	5	low	M	50	4	risk taking	mildly patient/impatient	Male headed	6	at least once a week	12.651719	Yes	.4551	1.1999999	yes	0	0	13.913545
30-37-41-88	465	6	medium	F	36	3	risk taking	mildly patient/impatient	Male headed	7	at least once a month	12.483326	Yes	.3091	.47999999	no	.2857143	0	12.75708
30-42-33-47	162	4	low	F	40	0	risk averse	patient	Male headed	6	everyday	11.803353	Yes	.02	0	no	.16666667	0	11.05089
30-56-47-55	176	6	medium	M	45	14	risk taking	mildly patient/impatient	Male headed	3	everyday	13.110494	Yes	4.6103001	1.76	yes	0	0	15.183131
30-69-22-79	555	6	medium	F	41	4	risk taking	moderately patient	Male headed	5	at least once a month	12.529966	Yes	.9149	1.36	no	0	0	11.91839
30-97-56-40	59	6	medium	M	64	4	risk averse	moderately patient	Male headed	3	at least once a week	12.672633	No	.15140599	.96000004	yes	0	0	13.148031
31-33-37-61	181	6	medium	F	35	0	risk averse	patient	Female headed	4	everyday	12.171481	Yes	.048402	.38	no	0	.25	11.517913
31-50-49-40	318	7	high	M	61	5	risk averse	moderately patient	Male headed	2	at least once a week	12.090662	No	.27289999	.12	yes	0	0	11.492723
31-52-01-35	496	6	medium	M	69	2	risk taking	moderately patient	Male headed	5	at least once a month	12.127029	Yes	.68785	4.1199999	yes	0	.60000002	12.400817
31-52-91-66	575	6	medium	M	41	0	risk taking	moderately patient	Male headed	8	at least once a month	12.609536	Yes	.92620003	1.12	no	0	0	12.473807
31-54-85-05	185	5	low	M	53	3	risk taking	moderately patient	Male headed	6	at least once a week	12.05989	Yes	.064770997	0	yes	.16666667	0	10.404263
31-57-52-65	96	8	high	F	54	3	risk taking	mildly patient/impatient	Male headed	3	everyday	12.013095	Yes	.46243003	1.12	no	0	0	12.05525
31-73-62-33	274	5	low	M	30	3	risk taking	mildly patient/impatient	Male headed	4	everyday	11.818202	No	.21970001	2.4000001	yes	0	0	12.242887
31-91-84-48	552	5	low	M	36	5	risk averse	moderately patient	Male headed	5	at least once a month	12.044729	Yes	.1417	2.54	yes	.2	0	12.20106
32-03-76-53	573	5	low	M	57	4	risk averse	mildly patient/impatient	Male headed	8	at least once a week	12.686646	Yes	.61339998	1.9699999	yes	0	0	13.112313
32-18-30-68	403	3	low	F	71	4	risk averse	patient	Female headed	1	everyday	11.566466	Yes	.1146	0	no	0	1	8.9871969
32-33-19-66	207	5	low	M	53	2	risk averse	patient	Male headed	5	at least once a week	12.83761	Yes	.0572	2.52	yes	0	0	11.938193
32-46-19-93	256	5	low	M	50	6	risk taking	patient	Male headed	7	at least once a week	13.279159	Yes	.39229998	1.4200001	yes	0	0	13.308013
32-59-02-28	467	4	low	F	33	5	risk taking	patient	Male headed	8	at least once a month	12.615696	Yes	.51300001	2.9400001	no	.25	0	10.657259
32-75-07-24	36	3	low	F	48	2	risk averse	moderately patient	Male headed	6	at least once a week	12.628722	Yes	.076646999	1.41	no	.16666667	0	11.571195
32-84-76-22	248	7	high	M	81	3	risk taking	patient	Male headed	2	everyday	12.076533	Yes	.49879998	2.8000002	yes	0	.5	12.296827
33-37-03-53	66	6	medium	M	37	3	risk averse	mildly patient/impatient	Male headed	6	at least once a week	12.604513	Yes	.14282399	.60000002	yes	.16666667	0	11.184422
33-57-09-11	152	6	medium	F	56	12	risk taking	moderately patient	Male headed	5	at least once a month	12.296827	Yes	.3689	4	no	0	0	12.421184
33-95-20-91	480	5	low	M	79	5	risk taking	mildly patient/impatient	Male headed	4	everyday	12.358793	Yes	.74427998	.079999998	yes	0	.5	11.91839
34-07-87-05	99	7	high	F	54	14	risk averse	patient	Male headed	4	everyday	12.189435	Yes	.34170002	.30000001	no	.25	0	12.007622
34-29-47-60	105	6	medium	M	30	6	risk averse	patient	Male headed	2	at least once a week	11.78486	Yes	.14073999	.079999998	no	0	0	12.380026
34-62-49-10	216	6	medium	F	63	13	risk averse	patient	Male headed	3	at least once a week	12.116694	No	.56349999	2.3800001	no	0	.33333334	10.839581
34-69-89-23	97	7	high	F	31	10	risk taking	mildly patient/impatient	Male headed	4	everyday	12.175613	Yes	.11751	.19999999	no	0	0	11.289782
34-76-97-82	584	6	medium	M	49	5	risk taking	mildly patient/impatient	Male headed	5	everyday	12.419166	Yes	.61190003	3.6199999	yes	0	0	13.060488
34-86-06-01	204	5	low	M	64	5	risk taking	patient	Male headed	5	at least once a week	12.314927	No	.33362001	1.97	no	0	0	10.341743
35-60-79-86	475	7	high	M	59	14	risk taking	mildly patient/impatient	Male headed	2	everyday	13.170963	Yes	1.9799999	4.5999999	yes	0	0	14.879014
35-75-81-21	470	6	medium	F	15	4	risk taking	patient	Male headed	9	everyday	12.401228	Yes	.53384399	.42000002	yes	.11111111	0	12.193494
35-92-47-08	382	6	medium	M	40	3	risk taking	mildly patient/impatient	Male headed	5	everyday	12.228323	Yes	.56839997	.34	yes	0	0	11.09741
36-01-75-92	332	5	low	F	51	8	risk taking	moderately patient	Female headed	9	at least once a month	12.499861	Yes	.15339999	4.6599998	no	.22222222	0	14.224303
36-34-08-88	222	6	medium	M	35	4	risk taking	moderately patient	Male headed	7	at least once a month	12.341149	Yes	.099999994	.30000001	yes	.14285715	0	10.445812
36-34-12-65	73	6	medium	F	60	5	risk averse	moderately patient	Male headed	2	at least once a month	11.527814	Yes	.46626002	.59999996	no	0	.5	12.375815
36-40-52-07	334	5	low	F	38	7	risk averse	moderately patient	Male headed	6	at least once a month	12.587314	Yes	.42899999	2.01	no	.16666667	0	11.798104
36-40-81-08	393	6	medium	M	49	0	risk taking	patient	Male headed	5	at least once a month	11.347909	Yes	.1136	.30000001	yes	0	0	10.929529
36-48-18-54	62	6	medium	M	64	1	risk averse	moderately patient	Male headed	5	at least once a week	12.421184	Yes	.277814	3	yes	0	0	10.23996
36-68-32-26	414	6	medium	M	65	5	risk taking	moderately patient	Male headed	5	at least once a month	13.118757	Yes	.47679999	4.7399998	yes	0	.2	15.313793
36-73-96-59	191	6	medium	F	33	5	risk averse	moderately patient	Male headed	4	at least once a week	12.188927	No	.215342	2.22	no	0	0	11.643953
36-79-78-02	34	5	low	F	60	13	risk taking	moderately patient	Female headed	5	at least once a week	12.662865	No	.52469999	1.4400001	no	.40000001	0	11.744038
37-15-19-71	529	8	high	F	39	5	risk taking	moderately patient	Male headed	5	everyday	13.138827	Yes	1.09726	.23999999	no	.2	0	13.695601
37-38-37-67	427	6	medium	F	66	5	risk averse	mildly patient/impatient	Male headed	6	at least once a month	12.790241	Yes	.36059999	2.3799999	yes	0	.33333334	12.319402
37-70-20-60	8	6	medium	F	50	14	risk averse	mildly patient/impatient	Male headed	4	everyday	12.926105	Yes	.176682	1.85	no	0	0	13.383188
37-94-20-65	461	5	low	F	25	3	risk averse	moderately patient	Male headed	7	at least once a month	12.621158	Yes	.37530002	3.5	yes	.14285715	0	11.67844
38-35-92-58	502	6	medium	M	74	2	risk taking	moderately patient	Male headed	3	at least once a month	13.275084	Yes	1.0184	0	yes	0	.33333334	11.018629
38-51-35-81	39	6	medium	M	42	5	risk taking	moderately patient	Male headed	2	at least once a week	12.032909	Yes	.1683	.31999999	yes	0	0	11.211821
38-54-10-72	218	6	medium	M	67	6	risk averse	patient	Male headed	4	at least once a week	12.605185	Yes	.5	3.8700001	yes	0	.25	13.241035
38-72-72-29	401	5	low	M	62	2	risk taking	moderately patient	Male headed	4	everyday	12.339729	Yes	1.05	.81999999	yes	0	.25	11.643953
38-77-68-44	240	7	high	F	46	10	risk taking	patient	Female headed	2	everyday	12.60216	Yes	.153	0	no	0	.5	10.388995
38-83-03-00	519	5	low	M	34	3	risk averse	moderately patient	Male headed	5	everyday	12.071398	Yes	.14999999	.44	yes	.2	0	12.774223
39-12-20-45	169	5	low	M	67	4	risk averse	mildly patient/impatient	Male headed	7	everyday	12.458775	Yes	.45630002	2.46	yes	0	.14285715	12.235631
39-24-24-83	481	5	low	M	74	5	risk taking	mildly patient/impatient	Male headed	3	everyday	12.303653	Yes	.29705	.60000002	yes	0	.33333334	12.133502
39-55-23-90	71	6	medium	F	59	2	risk averse	patient	Female headed	5	at least once a month	11.424094	Yes	.14243799	3.9000001	no	0	0	10.571317
39-63-99-24	389	5	low	M	69	4	risk averse	moderately patient	Male headed	3	at least once a month	11.931636	No	.93239999	.23999999	yes	0	.66666669	14.218974
39-74-76-34	257	6	medium	F	52	0	risk taking	moderately patient	Male headed	2	at least once a week	11.77159	No	.77921802	3.8	no	0	0	13.081541
39-98-44-31	263	4	low	F	53	5	risk taking	moderately patient	Male headed	5	everyday	12.014307	Yes	1.63028	4.4499998	no	0	0	11.251561
40-00-71-67	283	5	low	F	41	4	risk averse	mildly patient/impatient	Female headed	5	at least once a month	12.203569	Yes	.066100001	.30000001	no	0	.2	12.063932
40-32-99-07	315	6	medium	F	45	10	risk taking	moderately patient	Male headed	6	at least once a week	12.77677	Yes	.11870001	3.4000001	no	0	0	13.841178
40-36-86-12	174	6	medium	M	51	0	risk averse	moderately patient	Male headed	11	everyday	12.670121	Yes	.78149998	2.96	yes	.090909094	0	12.614865
40-41-20-47	503	6	medium	M	28	7	risk taking	mildly patient/impatient	Male headed	4	everyday	12.046491	Yes	.43662	5.6000004	yes	.25	0	14.577717
40-46-83-30	124	5	low	F	25	5	risk averse	mildly patient/impatient	Male headed	4	at least once a month	11.91572	Yes	.12179999	1.5	no	.5	0	10.645425
40-64-64-67	509	5	low	F	43	7	risk taking	mildly patient/impatient	Male headed	6	everyday	12.446663	Yes	.75836998	2.5999999	no	.16666667	0	14.926051
40-66-27-78	525	7	high	F	50	0	risk taking	moderately patient	Male headed	4	at least once a week	12.929264	Yes	2.08038	6.8199997	no	0	0	14.234879
40-66-66-87	312	6	medium	F	50	4	risk taking	moderately patient	Male headed	7	at least once a week	11.559141	Yes	.047199998	.79999995	no	0	0	12.709873
40-86-10-52	280	6	medium	F	26	8	risk taking	patient	Male headed	3	everyday	11.692744	Yes	.07	1.0599999	no	0	0	12.574182
40-87-62-46	84	5	low	M	48	3	risk averse	mildly patient/impatient	Male headed	6	everyday	13.456548	Yes	.171893	.079999998	yes	.33333334	0	11.599103
40-94-94-54	436	5	low	F	61	5	risk averse	patient	Female headed	4	at least once a month	11.763684	Yes	.60931998	0	no	.25	0	11.957611
40-95-90-60	144	4	low	M	33	4	risk taking	mildly patient/impatient	Male headed	7	at least once a month	12.091223	Yes	.048599999	.90000004	yes	.42857143	0	11.042922
41-19-31-20	530	5	low	F	33	9	risk taking	moderately patient	Male headed	5	everyday	12.025749	Yes	.19873001	.28	no	.2	0	10.373491
41-76-99-37	308	5	low	M	54	5	risk taking	moderately patient	Male headed	10	at least once a month	12.793303	Yes	1.0817701	2.22	yes	.1	0	11.643953
41-92-42-13	270	4	low	F	64	2	risk averse	patient	Male headed	3	everyday	11.971994	No	.26280001	1.55	no	0	.33333334	10.308952
41-93-77-48	443	5	low	M	66	5	risk averse	moderately patient	Male headed	4	everyday	12.599128	Yes	.50659996	5.5	yes	0	.25	13.45454
42-12-02-75	320	5	low	M	58	10	risk taking	moderately patient	Male headed	3	at least once a week	13.36672	Yes	.16	2.7	yes	0	0	15.211013
42-49-29-38	510	5	low	F	37	7	risk taking	mildly patient/impatient	Male headed	6	everyday	12.581765	Yes	2.84304	2.8399999	no	0	0	14.509657
42-63-29-46	254	7	high	M	52	10	risk taking	patient	Male headed	4	everyday	12.721289	Yes	1.6133621	2.3199999	yes	0	0	13.395439
42-82-63-52	72	5	low	F	35	3	risk taking	moderately patient	Male headed	5	at least once a month	12.176128	Yes	.1397	3.02	no	.2	0	11.112448
42-90-46-95	128	6	medium	M	63	3	risk averse	mildly patient/impatient	Male headed	7	at least once a month	13.299672	Yes	1.0069	19.24	yes	0	0	15.46465
43-13-25-34	24	5	low	F	30	5	risk averse	moderately patient	Male headed	7	at least once a week	12.420377	Yes	.050000001	0	no	.2857143	0	12.591335
43-24-34-32	196	6	medium	F	26	7	risk averse	patient	Male headed	3	at least once a week	12.196022	Yes	.23799999	.72000003	no	.33333334	0	11.751943
43-30-56-57	435	5	low	M	26	5	risk averse	mildly patient/impatient	Male headed	4	at least once a month	12.329175	Yes	.4034	2	yes	.25	0	12.106253
43-34-68-67	325	6	medium	F	61	14	risk averse	mildly patient/impatient	Male headed	6	everyday	13.10114	Yes	.303583	4.04	no	0	0	14.432047
43-68-96-30	68	5	low	F	43	1	risk taking	patient	Male headed	7	at least once a week	13.022322	Yes	.276948	1.54	no	0	0	10.714417
43-70-41-53	148	6	medium	M	51	5	risk averse	patient	Male headed	7	everyday	12.221946	Yes	.19999999	.69999999	yes	0	0	10.463103
43-81-72-84	578	7	high	M	80	9	risk taking	mildly patient/impatient	Male headed	2	at least once a month	12.799123	Yes	.2	3.3199999	yes	0	1	14.275464
44-29-13-57	65	5	low	M	42	0	risk averse	moderately patient	Male headed	5	at least once a week	11.975401	Yes	.03004	1.41	yes	0	0	10.933107
44-44-03-44	67	5	low	F	42	2	risk averse	moderately patient	Male headed	4	at least once a week	12.639801	Yes	.408654	.30000001	no	.25	0	11.277204
44-47-52-01	145	5	low	F	41	3	risk taking	moderately patient	Male headed	10	at least once a month	12.215033	Yes	.1477	.30000001	no	.2	0	11.472103
44-52-09-92	243	5	low	F	51	5	risk taking	moderately patient	Male headed	6	everyday	12.333586	Yes	.38499999	1.7	no	0	0	13.468786
44-88-40-66	165	4	low	M	76	4	risk averse	mildly patient/impatient	Male headed	3	everyday	11.756656	Yes	.26210001	.27999997	yes	0	.66666669	11.198215
44-93-16-53	86	5	low	F	47	6	risk averse	moderately patient	Male headed	5	everyday	12.627739	Yes	.161559	.47999999	no	0	0	11.390758
45-37-24-02	392	6	medium	M	35	3	risk taking	mildly patient/impatient	Male headed	5	at least once a week	11.990525	No	.095200002	1.5599999	no	0	0	13.381646
45-39-71-52	277	5	low	M	71	8	risk taking	mildly patient/impatient	Male headed	3	everyday	11.944058	No	.1304	.30000001	yes	0	.66666669	11.619085
45-79-34-04	210	6	medium	M	36	6	risk averse	mildly patient/impatient	Male headed	5	at least once a week	12.454494	Yes	.93389791	1.7	yes	.40000001	0	14.292986
45-81-39-88	469	4	low	M	75	2	risk averse	mildly patient/impatient	Male headed	3	at least once a month	12.319848	No	.29550001	3.8100002	yes	0	.66666669	13.692212
46-38-52-81	122	6	medium	F	68	3	risk averse	patient	Female headed	7	at least once a month	11.736869	Yes	.111197	0	yes	.14285715	.14285715	10.341743
46-53-35-11	209	6	medium	M	60	0	risk averse	moderately patient	Male headed	7	everyday	12.694039	Yes	.20728599	2.3000002	yes	0	0	11.8706
46-58-85-41	22	5	low	F	68	2	risk averse	mildly patient/impatient	Female headed	1	at least once a week	11.542484	Yes	.044257998	0	no	0	1	10.064755
46-65-97-73	452	5	low	F	24	8	risk taking	patient	Male headed	4	everyday	12.31403	Yes	.44017002	3.22	no	.25	0	12.25009
46-73-45-46	287	5	low	M	43	5	risk averse	moderately patient	Male headed	4	at least once a month	12.009449	Yes	.098700002	2.4400001	yes	0	0	11.289782
46-85-03-69	153	4	low	F	32	0	risk taking	mildly patient/impatient	Male headed	5	at least once a month	11.701892	Yes	.1167	0	no	.40000001	0	10.325482
46-86-43-35	567	5	low	M	60	5	risk taking	moderately patient	Male headed	3	at least once a month	12.288574	Yes	.43000001	.54000002	yes	0	0	12.464583
46-96-25-60	385	7	high	M	45	14	risk taking	moderately patient	Male headed	5	at least once a week	12.894459	Yes	3.6329002	2.04	yes	.2	0	15.128696
47-06-98-83	428	6	medium	M	28	5	risk taking	mildly patient/impatient	Male headed	2	at least once a week	11.943408	Yes	.25470001	1	no	0	0	10.985292
47-25-41-95	2	5	low	F	58	19	risk averse	mildly patient/impatient	Male headed	2	at least once a week	13.048286	No	.32332098	1.4400001	no	0	0	13.964792
47-32-43-34	495	6	medium	F	29	3	risk taking	patient	Male headed	2	at least once a week	12.730209	Yes	.14655	2.9200001	no	0	0	11.643953
47-91-02-93	593	6	medium	F	37	2	risk taking	moderately patient	Male headed	5	everyday	12.479909	Yes	.14650001	1.9899999	no	.2	0	10.532096
48-54-39-31	123	5	low	F	28	5	risk taking	moderately patient	Male headed	6	at least once a month	11.726422	Yes	.095204994	1.04	no	.16666667	0	10.609057
49-02-13-09	77	6	medium	F	28	5	risk taking	mildly patient/impatient	Male headed	4	at least once a month	12.068533	Yes	.39469999	1	no	.25	0	10.388995
49-10-64-49	311	6	medium	M	33	15	risk taking	mildly patient/impatient	Female headed	2	at least once a month	12.213048	Yes	.1433	2.25	yes	0	.5	12.587928
49-19-49-88	293	5	low	M	52	0	risk taking	moderately patient	Male headed	4	at least once a week	12.101046	Yes	.18669999	3.4000001	yes	0	0	12.791078
49-30-68-89	38	5	low	M	34	6	risk averse	mildly patient/impatient	Male headed	5	everyday	12.648833	Yes	.302156	1.0599999	yes	0	0	11.09741
49-59-06-42	203	6	medium	M	34	4	risk taking	moderately patient	Male headed	3	at least once a week	12.332265	Yes	.231775	2.98	yes	0	0	11.91839
49-67-09-69	569	5	low	F	52	10	risk averse	mildly patient/impatient	Female headed	4	at least once a week	11.855096	No	.1724	2.4000001	no	0	0	11.809319
49-86-67-02	514	6	medium	M	72	0	risk taking	mildly patient/impatient	Male headed	7	at least once a month	12.4348	Yes	.18439999	.31999999	yes	0	.2857143	10.922335
49-92-39-50	489	5	low	F	47	3	risk averse	moderately patient	Female headed	7	at least once a month	12.129731	Yes	.062700003	.30000001	no	.2857143	0	8.9871969
50-17-81-60	430	6	medium	M	45	5	risk taking	moderately patient	Male headed	3	everyday	11.887656	No	.1758	1.3	yes	0	0	10.768485
50-31-23-28	451	3	low	M	33	9	risk taking	patient	Male headed	2	at least once a month	11.578713	Yes	.17	0	yes	.5	0	11.026793
50-41-93-69	232	7	high	M	62	6	risk taking	patient	Male headed	3	everyday	12.620498	Yes	10.2993	1.61	yes	0	0	12.046491
50-51-26-89	373	7	high	F	27	14	risk taking	moderately patient	Male headed	5	everyday	12.693732	Yes	.056599997	.98000002	no	.2	0	13.976779
50-78-04-36	566	5	low	M	65	0	risk averse	moderately patient	Male headed	8	at least once a month	12.441935	Yes	.12239999	.56	yes	.125	.125	11.657025
50-87-93-49	513	6	medium	M	41	5	risk taking	mildly patient/impatient	Male headed	5	at least once a week	12.44627	Yes	.2361	2.46	yes	0	0	12.162643
51-32-64-34	235	4	low	F	47	8	risk taking	patient	Female headed	3	at least once a week	12.076647	Yes	.28622401	.68000001	no	0	0	9.9987974
51-48-29-16	85	4	low	F	67	6	risk averse	moderately patient	Female headed	3	everyday	12.074824	Yes	.493366	.31999999	no	0	.33333334	11.626254
51-56-64-25	445	5	low	M	68	5	risk taking	patient	Female headed	4	at least once a month	12.351471	Yes	.75203496	.95999998	yes	.25	.25	11.225244
51-63-40-52	722	6	medium	M	26	3	risk averse	patient	Male headed	3	at least once a month	11.590812	Yes	.29916	0	yes	.33333334	0	10.950807
51-71-99-24	266	4	low	M	40	2	risk taking	patient	Male headed	5	everyday	11.934264	Yes	.085900001	.85000002	yes	0	0	10.051908
52-02-55-23	93	7	high	M	66	5	risk taking	moderately patient	Male headed	4	everyday	11.97603	Yes	.18399999	.079999998	yes	0	.25	12.337101
52-32-85-63	524	5	low	F	57	3	risk taking	mildly patient/impatient	Male headed	2	everyday	12.107357	Yes	.92111999	5.0700002	no	0	0	14.139766
52-35-28-63	139	7	high	F	60	2	risk averse	patient	Male headed	2	everyday	12.050588	Yes	.355939	7.9900002	no	0	0	15.13004
52-81-81-67	579	5	low	M	28	7	risk taking	moderately patient	Male headed	4	at least once a month	12.061625	Yes	.050000001	1.8200001	yes	.25	0	12.278394
52-89-00-13	556	5	low	M	45	4	risk taking	moderately patient	Male headed	4	at least once a month	12.056993	Yes	.51440001	.23999999	no	0	0	12.078239
52-89-45-42	30	5	low	F	34	0	risk averse	mildly patient/impatient	Female headed	3	at least once a week	12.265285	Yes	.10300601	.69	no	0	0	10.085809
52-91-84-70	78	5	low	F	45	5	risk taking	moderately patient	Male headed	7	at least once a week	12.167332	Yes	.21289201	.96000004	no	.2857143	0	12.180755
53-00-97-73	598	7	high	F	32	5	risk taking	mildly patient/impatient	Male headed	5	everyday	12.322521	Yes	.35330001	3.4000001	no	.2	0	11.81303
53-02-66-54	163	6	medium	F	50	0	risk averse	patient	Male headed	4	everyday	12.151089	Yes	.061799999	.12	no	0	0	11.608235
53-13-18-21	446	4	low	F	24	8	risk taking	patient	Male headed	5	at least once a month	11.864286	Yes	.27173102	.31999999	no	.40000001	0	11.205041
53-57-74-41	478	5	low	M	55	2	risk averse	moderately patient	Male headed	4	everyday	12.593713	Yes	.13530001	.74000001	yes	0	0	12.614865
53-63-60-42	278	6	medium	M	60	10	risk averse	mildly patient/impatient	Male headed	3	everyday	12.279788	Yes	.4914	2.3000002	yes	0	0	14.078797
53-66-50-75	83	6	medium	F	32	5	risk averse	moderately patient	Male headed	5	everyday	12.574182	Yes	.057519998	.079999998	no	.2	0	12.061047
54-15-66-21	296	6	medium	M	51	0	risk averse	mildly patient/impatient	Male headed	3	at least once a month	12.286269	Yes	.1522	.60000002	no	0	0	11.314474
54-27-49-32	568	4	low	F	45	5	risk taking	mildly patient/impatient	Female headed	3	everyday	11.67121	Yes	.29769999	.23999999	no	.33333334	0	10.645425
54-29-48-19	45	6	medium	M	64	4	risk averse	patient	Male headed	4	at least once a week	12.791913	Yes	.114463	4.4400001	yes	0	0	14.498608
54-54-30-51	340	8	high	M	65	5	risk taking	patient	Male headed	3	at least once a month	12.144197	Yes	.135892	4.3299999	yes	0	.66666669	14.176676
54-72-29-06	357	7	high	F	57	2	risk taking	mildly patient/impatient	Male headed	5	everyday	11.97603	Yes	.093339995	.84000003	no	.2	.2	11.058795
54-84-36-33	80	5	low	F	71	0	risk averse	patient	Female headed	3	at least once a month	12.111762	Yes	.18926699	.39999998	no	0	.33333334	10.703244
54-91-97-85	205	6	medium	M	42	4	risk taking	patient	Male headed	5	at least once a week	13.155025	Yes	.88390005	1.86	yes	0	0	12.245294
55-03-25-84	134	4	low	M	31	5	risk averse	patient	Male headed	6	at least once a month	11.586176	Yes	.278606	1.5	yes	.33333334	0	10.491274
55-05-04-17	410	6	medium	M	35	19	risk taking	mildly patient/impatient	Male headed	4	at least once a week	12.011273	Yes	.463	2.5799999	no	.25	0	13.329377
55-50-98-81	592	7	high	F	33	4	risk taking	moderately patient	Male headed	5	everyday	12.191974	Yes	.1988	.59999996	no	0	0	11.418614
55-62-97-94	407	5	low	M	49	3	risk averse	patient	Male headed	4	at least once a week	11.606598	Yes	.07615	0	yes	0	0	9.3056507
55-79-43-30	375	7	high	F	31	5	risk taking	patient	Male headed	3	everyday	12.583481	Yes	.089899994	.58000004	no	0	0	12.095141
55-85-02-59	591	7	high	F	31	5	risk taking	patient	Male headed	3	everyday	12.283959	Yes	.30830002	2.7	no	.33333334	0	13.502852
55-94-93-73	35	4	low	F	44	7	risk averse	patient	Male headed	5	everyday	12.916569	Yes	.096234001	1.7	no	0	0	11.264464
56-21-07-82	115	7	high	F	29	3	risk averse	patient	Male headed	5	everyday	12.208071	Yes	.11174001	1.4400001	no	0	0	10.596635
56-44-26-84	721	6	medium	M	24	7	risk taking	mildly patient/impatient	Male headed	7	at least once a month	12.519423	Yes	.525801	4.1300001	yes	0	0	12.933621
56-79-75-25	374	8	high	F	25	7	risk taking	moderately patient	Male headed	4	everyday	12.741689	Yes	.088700004	.079999998	no	.25	0	12.676076
56-86-34-82	313	5	low	F	42	10	risk averse	moderately patient	Male headed	3	at least once a week	12.501723	Yes	.91109997	2.5	no	0	0	13.677971
57-20-64-32	344	5	low	F	39	5	risk taking	moderately patient	Male headed	5	at least once a month	12.438375	Yes	.1229	1.7	no	.2	0	12.240474
57-21-86-18	58	6	medium	M	47	5	risk averse	mildly patient/impatient	Male headed	8	at least once a week	13.165232	Yes	.151244	3.1700001	yes	.125	0	12.549663
57-48-10-60	31	4	low	M	41	4	risk averse	moderately patient	Male headed	4	everyday	12.884107	Yes	.315602	4.4500003	yes	0	0	13.312984
57-51-27-53	171	5	low	M	46	5	risk averse	moderately patient	Male headed	7	everyday	12.666972	Yes	.11620001	.5	yes	0	0	11.608235
57-53-52-14	17	5	low	F	66	4	risk averse	moderately patient	Female headed	1	everyday	11.850112	No	.21929999	0	no	0	1	10.668956
58-31-68-21	550	7	high	F	52	2	risk taking	patient	Male headed	4	everyday	12.533576	Yes	.37928998	2.5500002	no	0	0	11.527814
58-97-74-08	154	6	medium	F	54	2	risk taking	moderately patient	Male headed	3	at least once a month	12.172516	Yes	.23888199	4.4200001	no	0	0	12.095141
59-08-43-10	10	6	medium	M	46	5	risk taking	moderately patient	Male headed	7	at least once a week	12.711383	Yes	.18391	2.96	yes	0	0	12.807652
59-13-84-25	600	8	high	F	55	2	risk taking	patient	Female headed	1	everyday	11.729649	Yes	.26741999	.34	no	0	0	10.896739
59-72-32-51	376	6	medium	F	49	4	risk taking	moderately patient	Female headed	3	everyday	11.688558	Yes	.087100007	1	no	.33333334	0	12.216023
59-73-35-81	371	7	high	M	63	5	risk averse	moderately patient	Male headed	2	everyday	11.996586	Yes	.23695999	1.0999999	yes	0	0	13.545013
59-73-75-39	355	7	high	F	24	14	risk taking	moderately patient	Male headed	4	at least once a month	12.856573	Yes	.1433	1.1800001	yes	.25	0	13.060488
59-77-34-75	413	5	low	M	73	2	risk averse	moderately patient	Male headed	2	at least once a month	11.749578	Yes	.1469	.039999999	yes	0	.5	10.682813
60-46-40-38	236	7	high	M	44	7	risk taking	patient	Male headed	7	everyday	12.977106	Yes	.28459999	0	yes	0	0	11.701892
60-77-39-85	131	5	low	F	30	14	risk taking	mildly patient/impatient	Female headed	4	at least once a month	12.065085	Yes	.26050001	4.48	no	.5	0	10.985292
60-84-46-17	396	5	low	M	52	3	risk taking	moderately patient	Male headed	2	everyday	12.218001	No	.24479999	1.0999999	yes	0	0	11.589887
60-86-71-55	544	8	high	F	46	13	risk taking	moderately patient	Male headed	3	at least once a week	12.454103	Yes	1.21279	.51999998	no	0	0	13.632789
61-41-18-57	175	6	medium	F	46	9	risk taking	mildly patient/impatient	Male headed	2	everyday	12.364465	No	.11945999	.77999997	no	0	0	13.060488
61-42-38-22	316	4	low	M	80	5	risk averse	moderately patient	Male headed	1	at least once a month	12.219482	No	.19749999	.88	no	0	1	11.771436
61-69-19-71	585	8	high	F	52	3	risk taking	moderately patient	Male headed	3	everyday	12.509874	Yes	1.09	.59999996	no	0	0	12.310432
62-07-72-91	468	5	low	F	24	9	risk averse	moderately patient	Male headed	5	at least once a month	12.176128	Yes	.27289999	.039999999	no	.40000001	0	11.191341
62-32-93-68	295	6	medium	M	35	5	risk taking	moderately patient	Male headed	5	at least once a month	12.116148	Yes	.40549996	.30000001	yes	0	0	12.0137
62-62-27-56	386	7	high	M	39	3	risk taking	mildly patient/impatient	Male headed	4	at least once a week	12.516861	Yes	.73139995	2.8499999	yes	.25	0	13.745625
62-66-33-20	297	6	medium	M	39	1	risk averse	moderately patient	Male headed	6	at least once a month	12.351471	Yes	.35409999	2.6000001	yes	0	0	13.589237
62-66-76-64	117	7	high	F	66	6	risk taking	mildly patient/impatient	Female headed	3	at least once a month	11.908986	Yes	.079300001	3.4300001	no	0	.33333334	13.271646
62-75-06-58	540	8	high	F	59	10	risk taking	moderately patient	Male headed	7	at least once a week	13.09046	Yes	.30308998	3.6400001	no	.14285715	0	13.777809
62-98-34-56	505	6	medium	F	45	0	risk averse	patient	Male headed	4	everyday	12.88309	Yes	.43090001	6.04	no	.25	0	14.352004
63-53-80-60	187	5	low	F	64	3	risk averse	moderately patient	Male headed	2	everyday	12.48484	Yes	1.7744269	9.7799997	no	0	.5	13.087772
63-72-68-54	289	6	medium	M	32	2	risk averse	mildly patient/impatient	Male headed	5	at least once a month	12.137794	Yes	.15233001	.35999998	yes	.2	0	11.736069
64-24-41-17	450	7	high	M	56	7	risk taking	patient	Male headed	7	at least once a week	12.925618	Yes	.34999999	2.3099999	yes	0	0	12.001506
64-34-64-12	5	5	low	M	42	8	risk taking	moderately patient	Male headed	5	at least once a week	12.62577	Yes	.31569999	1.77	yes	0	0	12.128111
64-39-90-78	130	5	low	F	38	5	risk averse	patient	Male headed	8	at least once a month	11.898868	Yes	.120418	0	no	.25	0	9.8255262
64-84-37-79	331	5	low	M	56	6	risk averse	mildly patient/impatient	Male headed	3	at least once a month	12.299108	Yes	.060700003	4.5900002	yes	0	0	13.878486
64-96-01-91	536	7	high	F	34	7	risk taking	patient	Male headed	5	at least once a week	12.357827	Yes	.2089	2.2	no	.2	0	13.658856
65-10-83-47	341	5	low	M	55	9	risk taking	patient	Male headed	4	at least once a week	12.345835	No	.22369999	1	yes	0	0	12.296827
65-29-03-21	281	6	medium	F	38	2	risk averse	moderately patient	Male headed	4	at least once a month	11.942758	Yes	.082400002	.44	no	0	0	10.596635
65-39-75-75	132	7	high	F	56	5	risk taking	moderately patient	Male headed	6	at least once a week	12.48105	Yes	1.585335	10.4	no	.16666667	0	13.151922
65-76-06-57	188	5	low	F	46	2	risk averse	patient	Male headed	4	at least once a week	12.117787	No	.70989996	.079999998	no	0	0	11.018629
65-91-11-10	494	7	high	M	43	2	risk taking	mildly patient/impatient	Male headed	2	at least once a month	11.796599	Yes	.21479	2.7	yes	0	0	12.0137
65-92-42-02	383	5	low	M	60	4	risk taking	mildly patient/impatient	Male headed	6	everyday	13.064607	Yes	.70859998	1.22	yes	0	0	13.296317
65-96-64-07	377	8	high	F	41	5	risk averse	moderately patient	Male headed	5	everyday	12.46497	No	.0572	2.5600002	no	.2	.2	12.614865
66-46-99-43	464	6	medium	F	45	2	risk taking	moderately patient	Female headed	5	everyday	13.086944	Yes	1.66528	3.4000001	no	0	0	13.308013
66-49-90-42	106	5	low	M	33	3	risk taking	mildly patient/impatient	Male headed	5	everyday	12.247934	Yes	.27179998	2.6200001	yes	.2	0	12.672946
66-51-24-35	160	6	medium	M	43	4	risk taking	patient	Male headed	2	at least once a week	12.116694	Yes	.48289999	2.5500002	no	0	0	12.867471
66-79-68-96	322	6	medium	M	60	4	risk averse	patient	Male headed	3	at least once a week	12.550371	Yes	.23369999	1.5799999	yes	0	0	12.049418
66-95-38-06	504	7	high	F	49	2	risk taking	moderately patient	Male headed	5	at least once a week	13.25146	Yes	2.6040001	5.71	no	0	0	14.494559
67-16-68-11	723	8	high	F	62	11	risk taking	moderately patient	Male headed	3	everyday	12.316272	Yes	.226227	6.4000001	no	0	0	14.815407
67-23-43-19	292	4	low	F	31	0	risk taking	mildly patient/impatient	Male headed	4	at least once a month	12.037062	Yes	.17779998	.30000001	no	0	0	10.126631
67-33-11-80	422	6	medium	M	60	5	risk averse	moderately patient	Male headed	3	everyday	12.180242	Yes	.28496701	3.22	yes	0	0	13.301346
67-39-23-27	372	6	medium	F	71	5	risk taking	moderately patient	Female headed	2	everyday	11.396392	No	.1375	1.0999999	no	0	.5	12.619837
67-61-10-64	249	7	high	M	50	5	risk taking	patient	Male headed	8	everyday	12.892195	Yes	.273	.30000001	yes	.125	0	12.225875
67-80-80-96	224	5	low	M	42	6	risk averse	moderately patient	Male headed	8	at least once a month	12.646261	Yes	1.3276	1.8799999	yes	.125	0	11.863583
67-81-41-41	223	5	low	M	60	6	risk taking	patient	Male headed	5	at least once a week	12.909232	Yes	3.6850698	6.54	yes	0	0	14.415994
68-34-29-94	326	6	medium	F	26	20	risk taking	patient	Female headed	3	at least once a week	12.704876	No	.34217298	2.8399999	yes	.33333334	.33333334	12.144197
68-34-53-75	426	5	low	F	58	0	risk taking	moderately patient	Female headed	6	everyday	12.41146	No	.31119999	1.63	no	0	0	12.900469
68-45-59-39	431	6	medium	M	28	7	risk taking	moderately patient	Male headed	1	at least once a week	11.769891	Yes	.4127	.85000002	no	0	0	11.082143
68-66-35-04	217	5	low	M	33	4	risk taking	patient	Male headed	1	at least once a week	11.551184	Yes	.82724899	.079999998	no	0	0	10.518673
68-81-22-99	501	5	low	F	47	3	risk taking	moderately patient	Female headed	2	at least once a month	11.600936	Yes	.26711997	1.33	no	0	0	12.647548
69-41-08-83	6	5	low	F	43	5	risk averse	patient	Female headed	3	at least once a week	12.366063	Yes	.197771	1.7199999	no	0	0	10.858999
69-60-94-46	460	5	low	F	30	0	risk averse	patient	Male headed	3	at least once a month	11.729649	Yes	.12	0	no	.33333334	0	10.126631
69-87-09-54	419	5	low	M	33	10	risk taking	mildly patient/impatient	Male headed	3	at least once a week	11.850112	Yes	.1086	2.0799999	yes	0	0	12.549663
70-44-16-83	479	5	low	F	32	13	risk taking	mildly patient/impatient	Female headed	3	everyday	12.070826	Yes	.1617	.56	no	0	0	12.398757
70-44-22-91	304	6	medium	F	33	3	risk averse	moderately patient	Female headed	4	at least once a month	11.567413	Yes	.087499999	.44	no	.25	0	10.657259
70-52-38-52	202	5	low	M	58	2	risk averse	patient	Male headed	7	at least once a week	12.810935	Yes	.12419601	3	yes	0	0	12.283033
70-94-48-54	402	5	low	M	53	14	risk taking	mildly patient/impatient	Male headed	6	at least once a week	12.290414	Yes	.8865	2.24	yes	0	0	13.741864
71-05-47-79	151	6	medium	M	53	9	risk taking	moderately patient	Male headed	2	everyday	12.63134	Yes	.2726	1.52	yes	0	0	13.075272
71-07-63-87	120	6	medium	M	51	5	risk taking	mildly patient/impatient	Male headed	4	at least once a month	12.263398	Yes	.41018999	3.1199999	yes	0	0	12.561997
71-22-98-23	198	5	low	F	65	1	risk averse	patient	Male headed	4	at least once a week	11.810062	Yes	.85011703	1	no	0	.5	10.021271
71-54-61-28	425	6	medium	M	62	1	risk taking	moderately patient	Male headed	8	everyday	13.059168	Yes	.16214499	2.5999999	yes	0	0	11.856515
71-54-81-01	282	5	low	M	68	2	risk averse	mildly patient/impatient	Male headed	5	at least once a month	12.477244	Yes	.22780001	1.5599999	no	0	.2	12.18587
72-10-80-26	594	7	high	F	48	2	risk taking	patient	Male headed	4	at least once a week	12.744611	Yes	.23279999	4.3299999	no	0	0	13.951788
72-21-04-38	581	5	low	M	54	4	risk averse	mildly patient/impatient	Male headed	8	at least once a week	12.354061	Yes	1.1357	1.6199999	yes	.125	0	11.218554
72-24-80-53	98	7	high	M	68	3	risk taking	moderately patient	Male headed	3	everyday	11.680134	Yes	.38561001	0	yes	0	.33333334	12.542545
72-78-11-82	260	7	high	M	50	0	risk taking	patient	Male headed	6	everyday	12.749559	No	.42950001	4.5300002	yes	.33333334	0	13.672794
73-13-83-77	255	7	high	F	65	4	risk taking	patient	Female headed	1	everyday	11.977288	Yes	.21329999	.68000001	no	0	1	10.23996
73-18-72-55	129	5	low	M	51	7	risk averse	moderately patient	Male headed	12	at least once a month	12.179215	Yes	.096299998	1.12	yes	.083333336	0	10.976782
73-52-42-98	599	6	medium	F	77	12	risk taking	patient	Male headed	2	at least once a week	12.068533	Yes	.44090003	1.2800001	no	0	1	13.301346
73-54-01-36	259	7	high	M	58	10	risk taking	patient	Male headed	5	everyday	12.830137	Yes	.94929999	1.8000001	yes	0	0	13.268367
73-58-75-00	74	6	medium	F	38	4	risk averse	mildly patient/impatient	Male headed	5	at least once a month	12.321631	Yes	.3705	1.7	no	.2	0	12.460715
73-62-33-43	364	6	medium	F	54	5	risk taking	patient	Female headed	1	at least once a week	11.669074	Yes	.0515	.35999998	no	0	0	11.487608
73-71-95-18	116	6	medium	F	74	4	risk taking	moderately patient	Male headed	4	everyday	12.49313	Yes	.31140998	5.27	no	0	.5	11.497812
73-99-63-89	166	5	low	F	72	5	risk averse	mildly patient/impatient	Female headed	3	everyday	12.515394	Yes	.47299999	1.8199999	no	0	.33333334	12.591335
74-00-14-31	387	5	low	M	39	6	risk averse	moderately patient	Male headed	3	at least once a month	12.051755	Yes	.38850001	.63999999	yes	0	0	12.301383
74-21-00-62	13	7	high	M	51	14	risk taking	mildly patient/impatient	Male headed	2	everyday	12.791078	Yes	1.3111	3.3600001	yes	0	0	14.87815
74-29-41-63	384	4	low	M	94	0	risk averse	patient	Male headed	2	at least once a month	11.314474	No	1.0338999	.63999999	no	0	1	12.141534
74-44-29-59	303	6	medium	M	35	14	risk taking	mildly patient/impatient	Male headed	5	at least once a month	12.652679	Yes	.71779996	5.75	yes	0	0	14.265949
74-62-08-92	107	7	high	F	56	3	risk taking	mildly patient/impatient	Male headed	3	at least once a month	12.125947	Yes	.29921001	6.6199999	no	0	0	13.546323
74-65-06-69	241	6	medium	M	33	10	risk taking	moderately patient	Male headed	5	everyday	12.044495	Yes	.3946	.54000002	yes	0	0	12.511718
74-77-90-16	211	3	low	M	47	2	risk taking	mildly patient/impatient	Male headed	4	everyday	11.856515	Yes	.411351	4.8099999	yes	0	0	12.581079
74-93-36-31	110	6	medium	F	50	4	risk taking	mildly patient/impatient	Female headed	5	at least once a month	12.071398	Yes	.19825	.81999999	no	.2	0	12.464583
75-17-66-37	433	5	low	M	31	4	risk averse	mildly patient/impatient	Male headed	5	at least once a month	12.302746	Yes	.16	.28	yes	.2	0	10.021271
75-82-98-86	516	6	medium	M	55	7	risk averse	moderately patient	Male headed	4	at least once a week	12.807379	Yes	.32299998	2.76	yes	0	0	12.777617
75-86-65-77	147	5	low	M	27	4	risk averse	mildly patient/impatient	Male headed	4	at least once a month	11.97035	Yes	.1416	.30000001	yes	.25	0	12.292251
75-97-13-44	590	7	high	F	40	3	risk taking	patient	Male headed	4	everyday	12.459939	Yes	.12810001	2.7	no	.25	0	14.011489
76-06-69-67	156	6	medium	M	28	14	risk averse	mildly patient/impatient	Male headed	5	at least once a month	12.730209	Yes	.28470001	.16	yes	.40000001	0	15.759633
76-17-58-69	587	7	high	F	28	5	risk taking	mildly patient/impatient	Male headed	4	everyday	12.007011	Yes	.22759999	2.4000001	no	.25	0	12.945626
76-56-09-09	121	6	medium	M	37	3	risk averse	mildly patient/impatient	Male headed	7	at least once a month	12.054087	Yes	.1071	2	yes	.2857143	0	11.571195
76-56-93-58	228	5	low	F	26	0	risk averse	patient	Male headed	6	at least once a month	12.224035	Yes	.85089999	.59999996	no	.16666667	0	12.935069
76-79-99-34	230	5	low	M	52	5	risk averse	patient	Male headed	7	at least once a month	12.596086	Yes	.47189999	1.08	yes	0	0	13.138237
76-82-57-54	543	7	high	F	23	2	risk averse	patient	Male headed	4	everyday	12.18587	Yes	.092100002	.079999998	no	.25	0	11.066638
76-90-96-38	370	5	low	F	56	2	risk averse	mildly patient/impatient	Female headed	2	everyday	12.118879	Yes	.1269	2.48	no	0	0	14.339351
77-09-28-33	379	8	high	F	23	4	risk taking	mildly patient/impatient	Female headed	4	everyday	12.305013	Yes	.098779999	.59999996	no	0	0	12.628067
77-41-18-19	404	5	low	F	71	5	risk averse	mildly patient/impatient	Female headed	3	at least once a week	11.583384	Yes	.77399999	.23999999	no	0	.33333334	10.419301
77-52-19-00	57	5	low	F	59	5	risk averse	mildly patient/impatient	Male headed	3	at least once a week	12.744319	Yes	.17004499	.77999997	no	0	0	11.877568
77-63-83-94	179	6	medium	M	34	7	risk taking	moderately patient	Male headed	4	everyday	11.911701	Yes	.17851	1.12	yes	.25	0	11.635143
77-80-27-31	448	5	low	F	50	8	risk averse	mildly patient/impatient	Male headed	3	everyday	12.591675	Yes	.3752	1.5	no	0	0	12.706848
78-08-74-74	511	7	high	F	50	4	risk taking	moderately patient	Male headed	3	at least once a week	12.614865	Yes	4.0995803	1.64	no	0	0	15.295751
78-19-86-13	9	6	medium	M	47	10	risk averse	moderately patient	Male headed	2	at least once a week	12.910654	Yes	.6006	.59999996	yes	0	0	13.07107
78-22-61-12	409	5	low	F	42	6	risk taking	moderately patient	Male headed	4	everyday	12.446663	Yes	.37821198	.19999999	no	0	0	12.072541
78-37-01-62	378	6	medium	F	28	5	risk taking	mildly patient/impatient	Male headed	4	everyday	12.323855	Yes	.089299999	5.9500003	no	.25	0	14.351418
79-73-96-39	546	8	high	F	22	7	risk averse	patient	Male headed	3	everyday	12.329617	Yes	.69892001	.85000002	no	.33333334	0	12.296827
79-81-58-19	457	6	medium	F	20	1	risk averse	patient	Male headed	5	at least once a month	11.750366	Yes	.14354499	0	no	.40000001	0	10.645425
79-97-03-66	415	6	medium	M	28	6	risk taking	mildly patient/impatient	Male headed	3	at least once a week	11.532728	Yes	.083999999	1.0599999	yes	0	0	11.400876
80-15-30-27	155	8	high	M	37	5	risk taking	moderately patient	Male headed	7	at least once a week	12.823957	Yes	.58459997	5.2200003	yes	.14285715	0	16.01927
80-26-11-92	482	5	low	M	38	0	risk averse	mildly patient/impatient	Male headed	6	at least once a month	12.356646	Yes	.068495996	0	yes	.16666667	0	10.165852
80-34-34-64	549	6	medium	M	43	2	risk taking	mildly patient/impatient	Male headed	4	at least once a month	12.078239	Yes	.49241999	2.8000002	yes	0	0	11.156251
80-49-73-90	103	7	high	F	55	0	risk taking	moderately patient	Male headed	5	at least once a month	12.430415	Yes	.20740001	.39999998	no	0	0	12.976181
80-96-01-88	28	5	low	F	51	5	risk taking	patient	Male headed	3	at least once a week	12.612537	Yes	.183533	5.0999999	no	0	0	13.808486
81-63-34-49	159	5	low	M	68	5	risk averse	mildly patient/impatient	Male headed	2	at least once a month	11.736069	Yes	.18440001	2.76	yes	0	1	12.853176
81-73-50-63	517	5	low	F	34	2	risk taking	mildly patient/impatient	Male headed	4	at least once a month	12.138329	Yes	.16288	.88	no	.25	0	11.0021
81-75-75-94	213	4	low	F	29	8	risk taking	moderately patient	Male headed	5	at least once a week	12.453713	Yes	.78899997	2.5999999	no	0	0	10.915089
82-17-03-95	225	8	high	M	48	14	risk taking	mildly patient/impatient	Male headed	5	everyday	12.966879	Yes	8.2202997	6.6300001	yes	0	0	13.510344
82-32-72-33	206	6	medium	M	64	0	risk averse	mildly patient/impatient	Male headed	5	at least once a week	12.686336	No	2.9563	4.5299997	yes	0	0	13.627975
82-35-10-16	537	7	high	F	55	5	risk taking	patient	Male headed	8	at least once a week	13.170582	Yes	.58624995	5.9500003	no	0	0	13.762637
82-47-75-11	574	5	low	M	61	3	risk taking	mildly patient/impatient	Male headed	6	at least once a month	12.674513	Yes	1.9807	5.6999998	yes	0	0	14.417639
82-65-94-41	251	5	low	F	39	3	risk taking	patient	Male headed	9	everyday	12.559192	Yes	.7608	4.7400002	no	0	0	12.509874
82-98-52-03	294	5	low	M	42	4	risk averse	mildly patient/impatient	Male headed	6	at least once a month	12.305013	No	.13589999	2.4000001	yes	0	0	12.694653
83-18-96-27	111	6	medium	F	57	6	risk taking	mildly patient/impatient	Male headed	4	at least once a month	12.122691	Yes	.093139999	.16	no	0	0	11.982929
83-21-19-21	262	7	high	M	53	9	risk taking	patient	Male headed	5	everyday	12.808475	Yes	.5869	5.7199998	yes	0	0	12.278394
83-51-20-66	454	6	medium	F	38	2	risk averse	patient	Male headed	8	everyday	12.896466	Yes	.19383499	5.9400001	no	0	0	13.8304
83-56-83-20	512	7	high	M	35	3	risk taking	mildly patient/impatient	Male headed	5	at least once a week	12.741396	Yes	.30590001	2.4400001	yes	.2	0	12.943236
83-63-07-89	487	4	low	F	26	3	risk averse	patient	Male headed	6	at least once a month	11.913043	Yes	.076256	3	no	.33333334	0	11.066638
83-63-42-47	279	5	low	M	28	11	risk taking	moderately patient	Male headed	3	at least once a month	11.944578	Yes	.073200002	2.04	yes	0	0	13.125359
84-10-62-48	12	6	medium	M	61	6	risk taking	mildly patient/impatient	Male headed	5	at least once a month	12.435198	No	.1134	2.4100001	yes	0	0	12.774223
84-36-97-79	234	4	low	M	34	5	risk taking	moderately patient	Male headed	5	everyday	12.375815	Yes	.92570001	2.76	yes	0	0	13.566408
84-48-69-05	418	5	low	M	34	10	risk taking	moderately patient	Male headed	4	everyday	12.940122	Yes	1.06706	2.3999999	yes	0	0	15.164104
84-62-35-47	21	5	low	F	54	9	risk taking	patient	Male headed	4	at least once a week	12.381705	Yes	.1505	.76999998	no	0	0	11.643953
84-69-73-07	580	6	medium	M	38	5	risk averse	mildly patient/impatient	Male headed	6	at least once a week	12.940362	Yes	2.2207601	3.98	yes	.16666667	0	13.894321
84-91-60-42	327	6	medium	F	47	9	risk averse	moderately patient	Male headed	4	at least once a week	12.339729	Yes	.29131898	6	no	0	0	12.634604
85-25-94-52	411	6	medium	M	43	0	risk taking	mildly patient/impatient	Male headed	3	at least once a week	12.091784	Yes	.1089	1.5599999	yes	0	0	13.695036
85-41-50-81	291	6	medium	F	39	3	risk taking	moderately patient	Male headed	6	at least once a week	12.193899	Yes	.12	4.4000001	no	0	0	13.252514
85-56-02-45	16	6	medium	M	66	3	risk averse	moderately patient	Male headed	2	at least once a week	12.331736	No	.29953	1.64	no	0	.5	13.02033
85-75-48-55	542	6	medium	M	29	4	risk taking	moderately patient	Male headed	5	at least once a month	12.060469	Yes	.37236997	2.4000001	yes	.40000001	0	12.049418
85-84-61-19	597	7	high	F	41	6	risk taking	moderately patient	Male headed	3	everyday	11.927681	Yes	.2534	3.6100001	no	.33333334	0	11.771436
85-85-87-79	545	7	high	M	51	4	risk taking	mildly patient/impatient	Male headed	5	at least once a month	12.336662	Yes	.32301	1.7	yes	0	0	12.796633
86-19-14-59	149	5	low	M	20	2	risk averse	mildly patient/impatient	Male headed	4	at least once a month	12.129731	Yes	.20639999	2.4000001	yes	0	.5	12.198545
86-86-93-67	20	6	medium	F	49	10	risk taking	mildly patient/impatient	Male headed	4	everyday	12.385891	Yes	.51059997	3	no	0	0	12.868761
87-46-28-95	476	5	low	F	71	17	risk taking	mildly patient/impatient	Female headed	2	at least once a week	12.46959	No	.67079997	4.4000001	no	0	.5	13.984409
87-54-83-64	37	6	medium	F	48	3	risk taking	moderately patient	Male headed	3	at least once a week	12.137794	Yes	.059599999	.16	no	0	0	11.362103
87-55-54-22	285	4	low	M	48	2	risk taking	moderately patient	Male headed	5	at least once a month	12.192481	Yes	.12009999	.079999998	yes	0	0	11.728037
87-64-23-93	358	7	high	M	40	4	risk taking	moderately patient	Male headed	6	everyday	12.611204	Yes	.10255999	1.65	yes	.16666667	0	12.449018
87-82-07-53	158	7	high	F	47	4	risk averse	patient	Male headed	6	at least once a week	11.885867	Yes	.077399999	.30000001	no	0	0	10.736397
87-87-37-66	335	5	low	M	70	5	risk averse	moderately patient	Male headed	1	at least once a month	11.267025	Yes	.45649999	0	no	0	1	10.968198
87-94-07-95	333	7	high	M	59	9	risk taking	patient	Male headed	5	at least once a month	12.285346	Yes	.18658699	2.5600002	yes	.2	0	14.422009
88-45-85-30	272	6	medium	F	55	0	risk taking	moderately patient	Female headed	3	at least once a month	11.760879	Yes	.49329996	.39999998	no	0	0	12.826649
88-51-29-35	48	5	low	F	25	12	risk averse	mildly patient/impatient	Male headed	5	everyday	12.565494	Yes	.18868899	1.8599999	no	.40000001	0	12.745485
88-65-69-25	136	6	medium	M	62	6	risk taking	mildly patient/impatient	Male headed	4	at least once a month	12.355354	Yes	.2793	1	yes	0	0	13.008074
88-86-80-42	212	5	low	F	43	2	risk averse	moderately patient	Male headed	6	at least once a week	12.455274	Yes	.80974793	2.5800002	no	0	0	11.385092
88-87-78-35	576	5	low	M	49	6	risk taking	mildly patient/impatient	Male headed	7	at least once a month	12.592015	Yes	.829	.16	yes	0	.14285715	12.367341
89-22-39-62	108	6	medium	F	29	7	risk taking	mildly patient/impatient	Male headed	4	at least once a month	12.384219	Yes	.24959999	1.9000001	no	.25	0	11.849398
89-35-79-44	87	6	medium	F	62	7	risk averse	patient	Male headed	3	everyday	12.865404	Yes	.69709998	.30000001	no	0	.33333334	12.452932
89-39-89-80	161	5	low	F	29	7	risk averse	patient	Male headed	5	everyday	11.906993	Yes	.155	0	no	.2	0	11.289782
89-46-37-35	466	5	low	F	22	8	risk averse	patient	Male headed	5	at least once a month	12.157932	Yes	.46634299	.30000001	no	.60000002	0	12.138864
89-48-78-15	493	7	high	F	39	1	risk averse	patient	Female headed	5	everyday	12.467475	Yes	.23142	.89999998	no	0	0	10.23996
89-66-64-40	564	5	low	M	31	14	risk taking	mildly patient/impatient	Male headed	4	everyday	11.826422	Yes	.1196	.56	yes	.25	0	12.661914
89-81-40-25	305	5	low	M	49	11	risk averse	moderately patient	Male headed	7	at least once a month	12.563047	Yes	.2388	1.5	yes	0	0	10.896739
89-87-28-16	56	5	low	M	43	17	risk taking	moderately patient	Male headed	4	everyday	12.634929	No	1.435522	0	yes	.5	0	13.752571
90-15-74-41	541	5	low	F	46	5	risk taking	moderately patient	Male headed	5	everyday	12.460715	Yes	.20723	4.8299999	no	.2	0	13.193753
90-49-80-09	167	5	low	M	57	15	risk taking	mildly patient/impatient	Male headed	5	everyday	13.228164	Yes	.59810001	4	yes	0	0	12.637856
90-53-85-27	485	5	low	M	34	5	risk averse	moderately patient	Male headed	7	at least once a month	12.183315	Yes	.1078	1.5	yes	.14285715	0	10.968198
90-78-81-64	473	6	medium	M	47	5	risk taking	mildly patient/impatient	Male headed	3	everyday	12.675138	Yes	.287	.63999999	yes	.33333334	0	12.650759
91-02-77-65	220	6	medium	M	40	0	risk averse	moderately patient	Male headed	4	everyday	12.045317	Yes	.23	1.4400001	yes	0	0	11.184422
91-40-89-16	554	6	medium	M	83	9	risk averse	patient	Male headed	2	at least once a month	12.063932	Yes	.13789999	.16	yes	0	1	10.596635
91-44-24-10	441	5	low	F	47	3	risk averse	moderately patient	Male headed	4	at least once a month	12.517227	Yes	.6631	8.7399998	no	0	0	14.365076
91-51-06-26	55	5	low	M	42	5	risk taking	moderately patient	Male headed	5	everyday	13.070438	Yes	.29859298	.88	yes	0	0	13.299672
91-75-87-32	417	6	medium	M	30	10	risk averse	mildly patient/impatient	Male headed	5	at least once a week	11.885867	Yes	.30329999	.30000001	yes	.2	0	14.440914
91-92-44-38	4	4	low	M	45	5	risk averse	moderately patient	Male headed	5	at least once a week	12.600814	Yes	.25983801	2.01	yes	.2	0	11.827736
91-99-75-76	724	6	medium	M	42	5	risk averse	moderately patient	Male headed	8	everyday	12.574874	Yes	.47499898	5.4200001	yes	.125	0	13.062613
92-14-97-99	135	8	high	M	30	8	risk taking	patient	Male headed	3	at least once a week	12.258665	Yes	.33260399	1.74	yes	0	0	11.302204
92-54-48-71	440	5	low	M	50	5	risk taking	patient	Male headed	5	at least once a month	12.363503	Yes	1.1458199	1.9200001	yes	.2	0	12.791078
92-57-18-72	352	7	high	F	31	14	risk taking	moderately patient	Male headed	4	everyday	12.076533	Yes	.071869999	2.4000001	no	.25	0	12.853176
92-63-70-48	193	6	medium	F	39	4	risk averse	mildly patient/impatient	Male headed	6	at least once a week	12.389644	Yes	.17209999	.079999998	no	.16666667	0	10.085809
92-78-76-30	100	7	high	F	45	4	risk averse	moderately patient	Male headed	4	everyday	12.649476	Yes	.23299001	1.7	no	0	0	12.983101
93-22-11-73	432	5	low	M	61	5	risk taking	patient	Male headed	3	everyday	12.386726	Yes	.83624506	1.72	yes	0	0	13.217673
93-39-21-74	520	5	low	M	48	0	risk averse	patient	Male headed	8	at least once a month	12.726948	No	.36480999	3.1400001	yes	0	0	12.916569
93-51-55-31	125	6	medium	M	74	5	risk averse	patient	Male headed	5	at least once a month	11.714232	Yes	.086199991	.71000004	yes	.40000001	.2	10.725468
93-66-19-04	369	5	low	M	58	6	risk taking	patient	Male headed	1	at least once a week	11.659101	Yes	.1186	0	no	0	0	10.623763
93-76-35-12	589	6	medium	M	46	4	risk taking	mildly patient/impatient	Male headed	6	everyday	12.41329	Yes	.85241997	3	yes	.16666667	0	12.768541
94-02-27-46	54	6	medium	M	36	10	risk taking	mildly patient/impatient	Male headed	5	everyday	12.946342	Yes	.14470001	.39999998	yes	.40000001	0	13.165422
94-13-49-46	309	5	low	M	33	2	risk taking	mildly patient/impatient	Male headed	10	at least once a month	12.467668	Yes	.039999999	.079999998	no	.2	0	10.714417
94-23-99-87	170	7	high	F	39	3	risk taking	patient	Male headed	4	everyday	12.377081	Yes	.165895	2.04	no	0	0	12.117242
94-46-16-05	168	5	low	F	43	10	risk averse	mildly patient/impatient	Male headed	8	everyday	12.904705	Yes	.051800001	.60000002	no	.125	0	15.656378
94-52-83-50	456	4	low	F	33	2	risk averse	moderately patient	Male headed	5	at least once a month	12.363503	Yes	.2418	0	no	0	0	10.165852
94-55-92-58	367	4	low	F	48	10	risk taking	moderately patient	Male headed	5	at least once a week	12.419166	Yes	.26830003	3.5699999	no	0	0	13.539757
94-65-84-63	390	6	medium	M	38	3	risk taking	moderately patient	Male headed	5	at least once a month	12.18638	Yes	.16301	1.36	yes	.2	0	12.720392
95-01-65-61	53	5	low	M	61	10	risk taking	mildly patient/impatient	Male headed	4	at least once a week	12.785211	No	.73400301	5.3800001	yes	0	0	14.969242
95-11-32-04	539	6	medium	F	61	5	risk averse	patient	Female headed	3	at least once a week	12.13081	Yes	.14495	.35999998	no	0	0	9.7981272
95-57-42-77	184	6	medium	M	42	4	risk taking	moderately patient	Male headed	6	at least once a week	12.551787	Yes	.13001499	0	yes	0	0	11.141862
95-79-54-22	538	6	medium	M	52	5	risk taking	mildly patient/impatient	Male headed	5	everyday	12.387561	Yes	.93456	5.02	yes	0	0	13.687677
96-43-51-44	486	5	low	F	43	0	risk taking	moderately patient	Male headed	7	at least once a month	12.505066	Yes	.3265	2.7	no	.14285715	0	11.719939
96-62-82-78	365	7	high	F	60	2	risk taking	patient	Female headed	3	everyday	12.664447	Yes	.2254	1.8199999	no	0	0	12.409014
96-64-61-08	329	4	low	F	65	5	risk taking	patient	Female headed	1	everyday	11.658756	Yes	.10330001	.35999998	no	0	1	10.518673
96-71-23-48	526	7	high	M	50	3	risk taking	moderately patient	Male headed	6	everyday	12.455664	Yes	.34532091	1.2800001	yes	0	0	11.621779
97-12-28-29	596	7	high	F	42	0	risk taking	moderately patient	Male headed	8	everyday	12.6514	Yes	.53306001	4.3200002	no	.125	0	13.855212
97-53-74-52	477	4	low	M	52	10	risk taking	moderately patient	Male headed	4	at least once a week	12.218495	Yes	.029999999	.47999999	yes	0	0	11.695247
97-60-89-73	586	7	high	F	24	7	risk taking	moderately patient	Male headed	3	everyday	12.413899	Yes	.2958	.69999999	no	0	0	10.596635
97-78-62-80	265	8	high	M	33	4	risk averse	mildly patient/impatient	Male headed	6	everyday	12.566889	Yes	.1099	.30000001	yes	.16666667	0	14.709556
98-01-19-01	571	5	low	M	67	1	risk taking	moderately patient	Male headed	3	at least once a month	12.159505	No	.54710001	3.0999999	yes	0	.66666669	12.025749
98-09-00-99	395	5	low	M	42	5	risk averse	moderately patient	Male headed	3	at least once a week	12.754916	Yes	.1705	.94	yes	0	0	11.556942
98-26-97-81	89	5	low	F	42	10	risk averse	mildly patient/impatient	Female headed	3	everyday	12.597776	Yes	.42750001	.85000002	no	0	0	12.144197
98-65-07-69	458	5	low	F	30	0	risk averse	patient	Male headed	5	at least once a month	12.10404	Yes	.196367	1.7	no	0	0	9.9987974
98-74-85-23	588	6	medium	M	33	13	risk taking	mildly patient/impatient	Male headed	5	everyday	12.278858	Yes	.34268001	4.8000002	yes	.2	0	12.180755
98-97-76-45	380	7	high	F	18	7	risk taking	mildly patient/impatient	Male headed	5	everyday	12.223421	Yes	.19872001	1.04	yes	0	0	12.106253
99-04-50-97	298	6	medium	M	49	2	risk taking	moderately patient	Male headed	6	everyday	12.305918	Yes	.55669999	2.7	yes	0	0	13.608486
99-18-52-30	595	6	medium	F	24	8	risk taking	patient	Male headed	4	at least once a week	12.139933	Yes	.2411	.44	no	.5	0	11.277204
99-38-58-89	321	5	low	F	32	5	risk averse	patient	Male headed	3	everyday	12.371587	Yes	.171702	4.29	no	0	0	12.128111
99-41-26-15	15	6	medium	M	58	6	risk taking	moderately patient	Male headed	3	at least once a week	12.274199	Yes	.0911	2.04	yes	.33333334	0	11.407565
99-73-47-07	239	8	high	M	42	6	risk taking	patient	Male headed	4	everyday	12.729025	Yes	.6785	6.3299999	yes	0	0	13.401509
99-80-60-94	275	7	high	F	43	0	risk taking	patient	Female headed	2	at least once a week	12.12432	No	.49689999	4.4000001	no	0	0	14.070928
